# Supplementary material for: Facile Synthesis of Microporous Carbons from Biomass Waste as High Performance Supports for Dehydrogenation of Formic Acid
Source: Nanomaterials (Basel). 2021 Nov 11;11(11):3028. doi: 10.3390/nano11113028 (PMC8624553; doi:10.3390/nano11113028)
Supplement: Supplementary file 1 [file nanomaterials-11-03028-s001.zip]

Archive with 1 entries (1 files):
- nanomaterials-1444780-supplementary.pdf
